# Supplementary material for: The stereotypical effect of gendered nicknames on prosocial behavior in online interactions: a chain mediation model
Source: Front Psychol. 2026 Feb 20;17:1773532. doi: 10.3389/fpsyg.2026.1773532 (PMC12964138; doi:10.3389/fpsyg.2026.1773532)
Supplement: Supplementary file 2 [file Data_Sheet_1.xlsx]

## Sheet: Sheet1
序号	总分	1、您的性别：	2、您的年龄：	3、您的网龄：	4、您的年级：	5、某网友使用“简曦童”作为网络昵称，您倾向于认为它是什么类型的昵称？（请尽量不要选择“不太确定”）—女性化	5、男性化	6、您对网络昵称“简曦童”的熟悉程度为：—熟悉度	7、某网友使用“简曦童”作为网络昵称，您倾向于实施以下行为的意愿如何？—在网上与TA分享自己生活中的经历、体验和感悟	7、倾听TA诉说自己的不快并对其开导	7、对TA给予关心和鼓励	7、指导TA如何更好地使用网络	7、利用自己的专业知识在网上帮助TA解决疑难问题	7、上传有用的程序	7、在网上和TA分享自己成功的学习经验	7、对TA在网络上的提问给予回答与指导	7、在网上发表一些读书心得与TA共享	7、告诉TA一些网络陷阱	7、在网上提醒TA警惕某些诈骗、引诱等不良信息	7、自己在网上受了骗，自觉发信息提醒TA	8、某网友使用“唐建辉”作为网络昵称，您倾向于认为它是什么类型的昵称？（请尽量不要选择“不太确定”）—女性化	8、男性化	9、您对网络昵称“唐建辉”的熟悉程度为：—熟悉度	10、某网友使用“唐建辉”作为网络昵称，您倾向于实施以下行为的意愿如何？—在网上与TA分享自己生活中的经历、体验和感悟	10、倾听TA诉说自己的不快并对其开导	10、对TA给予关心和鼓励	10、指导TA如何更好地使用网络	10、利用自己的专业知识在网上帮助TA解决疑难问题	10、上传有用的程序	10、在网上和TA分享自己成功的学习经验	10、对TA在网络上的提问给予回答与指导	10、在网上发表一些读书心得与TA共享	10、告诉TA一些网络陷阱	10、在网上提醒TA警惕某些诈骗、引诱等不良信息	10、自己在网上受了骗，自觉发信息提醒TA	11、某网友使用“暖暖兮”作为网络昵称，您倾向于认为它是什么类型的昵称？（请尽量不要选择“不太确定”）—女性化	11、男性化	12、您对网络昵称“暖暖兮”的熟悉程度为：—熟悉度	13、某网友使用“暖暖兮”作为网络昵称，您倾向于实施以下行为的意愿如何？—在网上与TA分享自己生活中的经历、体验和感悟	13、倾听TA诉说自己的不快并对其开导	13、对TA给予关心和鼓励	13、指导TA如何更好地使用网络	13、利用自己的专业知识在网上帮助TA解决疑难问题	13、上传有用的程序	13、在网上和TA分享自己成功的学习经验	13、对TA在网络上的提问给予回答与指导	13、在网上发表一些读书心得与TA共享	13、告诉TA一些网络陷阱	13、在网上提醒TA警惕某些诈骗、引诱等不良信息
1	671	2	23	10	4	6	5	2	5	2	5	2	6	2	6	5	2	7	5	3	5	2	5	2	2	5	5	2	5	5	4	2	6	2	5	6	3	5	5	3	5	3	5	3	4	4	7	5	7
2	667	2	21	15	4	6	2	5	3	3	5	4	6	3	6	6	5	6	6	5	2	6	2	2	2	5	3	5	3	5	5	5	4	5	5	6	3	3	6	3	5	5	5	3	5	5	5	4	5
3	629	2	23	5	4	6	3	5	5	5	5	6	4	3	4	4	5	5	5	5	2	6	6	5	5	4	4	4	5	5	5	5	5	5	3	6	1	6	6	6	6	6	6	6	7	6	6	7	6
4	776	2	22	12	4	7	1	3	6	7	7	6	5	4	5	6	5	7	7	7	2	7	2	4	3	5	5	6	6	6	5	6	6	7	6	7	1	3	6	7	7	5	6	5	5	6	5	6	7
5	462	2	21	12年	4	5	4	2	2	2	5	5	5	2	2	5	2	5	5	2	4	5	5	1	2	4	5	5	2	1	4	1	4	4	1	5	3	2	2	5	5	4	5	2	2	5	1	5	4
6	626	2	22	13	4	7	1	3	2	6	3	5	5	4	2	5	5	7	7	6	1	7	5	2	2	2	3	2	2	1	2	1	6	6	6	7	1	3	5	5	5	3	4	4	2	6	6	6	6
7	724	2	22	9	4	5	3	4	5	5	5	5	6	4	6	6	6	6	6	6	2	7	5	4	4	5	5	5	4	5	5	5	5	5	5	5	4	4	5	5	5	5	4	4	5	5	5	5	5
8	612	1	22	5	4	6	1	1	6	7	6	7	7	6	7	7	7	7	7	7	1	7	5	2	1	2	1	3	2	1	6	2	5	6	3	6	1	5	5	7	5	3	2	1	2	5	2	1	5
9	397	1	21	10	4	6	2	1	2	2	2	2	2	2	2	2	2	2	2	2	2	6	2	3	3	3	3	3	3	3	3	3	3	3	3	6	2	2	2	2	2	2	2	2	2	2	2	2	2
10	371	2	20	10	4	6	4	1	2	2	2	2	2	2	2	4	2	4	2	4	3	7	4	2	2	4	2	2	2	2	4	2	2	2	2	7	3	2	2	4	4	2	2	2	4	4	2	2	2
11	685	2	23	6	4	2	4	6	5	4	5	5	5	4	4	6	5	6	5	5	6	4	3	5	4	5	4	5	4	5	4	5	5	4	4	5	4	3	5	4	5	4	4	4	4	5	5	4	4
12	850	2	23	8	4	6	3	3	5	5	6	6	6	6	4	5	5	6	6	4	5	6	5	5	5	6	6	6	6	3	6	6	7	7	5	5	5	5	6	6	7	6	6	5	6	6	5	6	6
13	605	2	22	14	4	6	3	2	6	5	7	7	6	5	6	7	5	6	5	6	1	7	1	1	3	3	2	1	2	3	3	2	5	6	5	5	4	5	6	6	6	5	6	5	6	7	5	7	7
14	717	1	22	9	3	5	3	3	5	6	5	6	6	5	6	6	5	6	6	5	3	5	5	4	3	4	3	5	6	5	6	6	5	6	5	6	2	6	6	6	5	6	5	6	5	6	6	5	6
15	653	2	23	5	4	5	3	1	5	4	5	5	6	4	6	6	6	6	6	4	4	6	2	4	4	4	4	4	4	4	4	3	3	3	3	5	2	6	6	7	7	7	7	7	7	7	5	6	5
16	698	2	23	8	6	6	3	3	5	6	6	5	6	3	5	6	6	5	5	3	2	7	5	3	2	5	3	5	3	3	5	3	5	5	2	6	2	6	5	6	6	5	6	5	5	6	6	5	5
17	524	2	19	7	2	6	2	6	5	5	5	3	4	4	5	5	6	6	6	6	2	6	1	2	5	5	3	4	4	3	3	4	4	4	4	6	3	5	3	5	5	3	4	4	5	5	5	5	5
18	457	2	22	10	4	7	1	1	5	5	5	3	5	6	5	5	2	6	6	6	1	7	1	1	1	1	1	3	1	1	1	1	1	1	1	7	1	1	5	3	5	3	5	5	5	5	2	5	5
19	720	1	26	13	6	7	3	2	5	5	4	3	4	3	4	4	5	5	6	5	1	7	5	6	5	6	5	7	5	7	6	6	5	6	5	7	1	5	7	6	6	5	6	4	5	5	6	5	6
20	636	2	21	8	4	6	5	5	3	5	5	5	5	5	4	5	3	4	4	3	4	6	3	3	3	2	3	4	3	3	3	2	3	3	2	6	3	6	4	5	5	5	5	5	4	5	4	5	5
21	725	2	23	14	5	5	2	2	4	5	6	5	5	5	6	5	5	6	6	6	2	7	5	4	4	5	5	5	3	5	5	5	5	5	4	6	2	6	6	6	6	6	6	5	6	6	6	6	6
22	513	2	22	10	4	6	2	3	5	6	6	6	6	6	6	6	6	5	5	5	2	6	3	2	2	2	2	2	2	2	2	2	2	1	1	6	2	5	5	5	5	5	5	5	5	5	5	5	4
23	558	2	30	20	6	6	1	1	6	6	6	4	4	4	4	4	4	5	5	5	1	4	2	2	2	2	2	2	2	2	2	3	2	2	2	6	2	3	5	5	5	5	5	5	5	4	5	4	5
24	804	2	22	5	4	6	3	2	4	6	5	6	6	6	5	6	6	5	6	5	5	6	3	6	5	6	5	4	5	4	5	5	4	5	5	7	5	5	6	4	6	4	6	7	6	6	6	5	5
25	927	2	23	16	4	2	2	2	5	5	6	6	6	7	6	6	7	7	7	6	3	6	3	6	7	7	7	7	6	7	7	7	7	7	6	3	6	3	6	7	7	7	7	6	7	7	7	7	7
26	588	2	22	7	4	5	3	2	5	3	5	2	5	6	6	5	6	4	4	3	2	6	5	3	2	3	2	4	5	3	5	3	4	4	2	6	1	5	6	5	6	6	6	5	6	7	5	4	4
27	666	2	22	6	4	4	4	3	5	5	6	6	6	5	7	7	7	7	7	7	3	4	3	3	3	3	3	4	3	3	3	3	3	3	3	5	4	3	5	5	5	5	5	5	6	7	7	7	7
28	616	2	22	12	4	5	3	5	5	5	5	5	5	3	5	5	5	3	3	3	2	6	5	3	5	5	5	5	3	5	5	5	3	3	3	6	2	5	5	5	5	5	5	5	5	5	5	3	3
29	714	2	25	14	6	7	1	5	2	5	6	6	7	6	7	7	2	6	6	2	1	7	5	2	3	3	5	7	6	5	7	2	6	6	2	7	1	6	2	5	6	6	7	6	7	7	2	6	6
30	583	2	23	13	4	5	2	1	5	5	5	2	6	4	5	5	6	5	5	4	3	6	2	2	1	2	4	5	3	5	5	3	5	2	2	6	3	5	3	5	5	3	5	3	5	6	2	5	6
31	747	2	18	9	1	6	3	2	3	3	6	6	6	6	6	6	6	6	6	6	3	7	2	3	3	6	6	6	6	6	6	2	6	6	2	6	2	5	2	2	6	6	6	6	6	6	2	6	6
32	646	2	25	14	6	7	2	2	1	1	5	6	6	6	7	6	7	6	5	5	1	7	5	1	4	4	5	5	5	1	5	3	5	5	4	7	1	5	1	1	1	5	5	5	5	5	5	5	5
33	459	2	25	14	6	5	3	4	2	2	2	2	5	5	2	5	2	2	4	2	3	5	4	2	2	2	2	5	5	2	4	2	2	4	2	5	5	4	2	2	2	2	5	5	2	4	2	4	4
34	644	2	23	15	6	6	2	4	3	6	6	6	7	5	6	7	7	7	7	5	2	6	4	3	6	3	3	7	6	6	7	2	6	6	3	6	2	4	5	6	6	6	7	6	6	7	6	7	7
35	600	2	21	12	4	6	2	4	5	4	5	3	5	5	4	5	5	4	3	3	4	4	5	3	3	2	2	3	3	2	2	2	3	5	2	6	3	4	5	3	4	5	6	3	5	3	4	4	5
36	568	2	24	14	6	7	2	1	2	2	6	4	6	6	6	3	2	6	6	1	5	5	1	1	1	5	5	6	6	6	3	3	6	6	1	6	3	1	2	2	6	5	6	6	6	3	3	6	6
37	648	2	23	10	6	6	3	2	4	6	6	6	6	6	6	6	6	6	6	3	1	7	4	4	5	5	6	4	5	4	5	4	5	5	3	5	2	4	3	5	5	5	4	4	4	4	2	5	5
38	561	2	21	10	3	6	3	2	5	6	6	3	6	6	5	5	6	4	4	4	1	6	2	2	4	5	2	5	5	2	6	2	2	2	2	6	3	3	4	6	6	2	5	5	5	5	5	2	2
39	623	2	19	10	1	6	2	2	3	6	6	6	6	5	6	5	3	6	6	2	2	6	6	2	3	3	2	3	3	2	2	4	2	6	3	5	1	5	6	4	6	5	6	5	5	5	6	6	5
40	521	2	22，他	16	4	6	3	3	3	3	4	2	4	3	3	2	3	2	3	3	3	6	2	2	3	3	3	4	2	3	3	4	3	3	4	6	3	2	5	5	6	5	5	6	5	6	3	5	5
41	836	2	23	5	4	6	5	5	5	6	7	5	5	6	5	7	5	7	6	6	3	6	5	5	7	7	6	5	7	6	5	5	7	5	6	7	3	6	5	7	5	6	5	6	7	5	5	7	5
42	752	2	26	14	6	6	3	4	5	5	5	5	6	6	6	5	6	5	5	7	2	7	6	3	3	2	6	6	6	3	6	2	6	6	7	6	2	6	6	6	6	6	6	6	6	6	6	6	6
43	684	2	23	12	4	6	3	2	5	5	6	6	5	5	6	6	6	7	7	7	3	6	3	3	2	5	6	6	5	6	6	5	5	6	5	6	2	5	6	7	7	7	7	6	6	7	5	7	7
44	650	2	23	7	4	6	1	2	5	7	5	5	6	5	6	5	7	4	6	5	1	7	1	6	4	6	4	6	4	7	4	5	4	5	4	7	1	2	4	3	6	3	3	6	4	6	2	6	2
45	674	2	20	8	2	6	2	5	3	6	6	4	6	4	3	6	3	6	6	6	3	6	3	3	4	3	5	5	4	2	6	2	6	6	5	6	3	2	5	6	6	6	6	4	6	6	6	6	6
46	210	2	22	8	5	6	2	1	1	1	1	1	1	1	1	1	1	1	1	1	1	7	1	1	1	1	1	1	1	1	1	1	1	1	1	7	1	1	1	1	1	1	1	1	1	1	1	1	1
47	516	2	22	12	4	6	2	2	6	5	6	5	5	6	6	6	7	5	6	6	2	6	2	2	3	2	3	3	2	3	2	2	2	2	2	7	2	2	6	6	5	6	6	5	6	5	6	5	6
48	632	1	23	10	4	6	2	2	3	3	5	4	5	3	3	5	3	3	5	3	1	7	5	3	3	3	3	5	3	3	5	3	3	3	3	6	3	5	5	5	5	5	5	5	3	6	5	5	5
49	431	2	21	8年	4	6	2	2	3	4	4	4	4	3	5	5	3	5	5	4	1	6	5	2	1	2	4	1	1	4	3	1	4	2	1	5	3	4	3	3	3	1	4	5	5	5	3	5	6
50	681	2	21	11	4	6	2	3	6	2	6	6	6	7	5	6	6	7	7	7	2	6	6	6	3	2	3	7	6	3	6	3	7	7	3	6	3	5	6	7	5	6	7	6	5	7	6	7	7
51	628	2	22	6	4	6	3	3	6	3	5	6	5	3	5	5	4	6	6	5	2	5	3	2	3	3	3	5	5	3	3	3	5	5	5	6	3	3	6	5	6	5	6	5	5	5	5	6	5
52	470	2	21	4 年	4	7	1	3	3	3	4	4	3	3	3	3	3	2	2	2	1	7	2	1	1	1	1	1	1	2	4	2	2	2	2	7	3	6	6	4	5	5	5	4	4	5	4	2	2
53	573	1	23	10	4	5	3	3	5	5	5	3	3	3	3	5	5	5	5	5	2	6	3	3	3	3	5	5	5	3	5	3	3	3	3	6	2	5	3	5	3	5	5	3	3	5	3	5	5
54	748	2	23	10	4	6	6	6	6	6	5	5	6	6	5	6	6	5	6	6	5	6	6	6	5	6	6	6	5	6	6	6	5	6	6	6	5	5	5	5	6	5	5	5	5	5	5	5	5
55	779	2	22	10	4	6	2	4	4	3	5	3	5	3	5	5	5	3	3	3	1	6	6	3	2	5	6	6	3	6	6	6	6	5	5	4	4	3	5	5	5	5	5	3	5	5	6	6	5
56	519	2	22	9	4	6	3	6	6	5	5	5	5	6	5	5	5	6	5	5	1	7	6	2	1	1	1	1	1	1	1	1	1	1	1	6	2	6	6	5	5	5	5	6	5	5	5	6	6
57	686	2	22	12	4	3	5	2	3	5	5	5	4	4	5	5	5	4	6	5	2	5	3	3	4	5	4	5	4	4	4	3	5	3	5	6	5	5	5	5	5	4	5	4	5	5	5	6	6
58	529	1	24	10	4	6	2	3	5	5	5	3	5	3	6	6	6	5	5	2	2	7	6	6	3	2	1	6	3	5	5	5	1	5	1	7	2	6	3	2	5	1	5	2	3	6	2	1	3
59	620	2	21	10	4	7	1	2	5	5	5	4	5	5	5	5	5	6	7	7	1	7	5	1	1	1	1	1	1	1	1	1	4	5	4	7	1	6	7	7	7	7	7	7	6	7	7	7	7
60	708	1	22	8	4	7	1	2	5	6	6	5	6	5	7	5	6	6	4	5	2	7	6	3	3	2	6	6	7	6	5	2	3	4	4	5	2	6	6	7	6	5	5	6	7	5	4	6	6
61	794	2	22	13年	4	5	3	3	5	5	6	5	5	6	6	5	6	6	6	5	2	6	5	3	3	2	6	5	5	5	6	6	5	5	5	6	3	5	6	5	6	6	6	5	6	6	6	7	7
62	617	1	22	10	5	4	4	2	4	4	4	4	5	4	4	5	4	5	5	4	3	5	4	4	3	3	4	4	4	4	4	4	4	4	4	5	3	4	4	5	5	5	5	4	5	5	4	4	4
63	616	1	24	10	4	6	3	3	6	3	4	4	5	5	6	5	3	7	7	5	2	7	5	2	2	2	2	3	3	3	3	1	3	6	3	6	1	6	6	5	6	6	6	5	6	6	6	7	7
64	608	1	22	8年	4	7	1	2	6	6	6	7	3	3	5	6	6	7	7	5	1	7	3	3	3	5	6	2	2	4	4	3	6	6	2	7	1	6	7	7	7	7	7	7	7	7	7	7	7
65	790	2	22	9	4	4	4	2	5	6	5	7	5	3	5	6	6	7	7	7	2	7	2	6	5	6	6	5	4	6	6	4	7	7	7	6	2	6	5	7	7	7	7	7	7	6	5	7	7
66	564	1	22	10	3	6	2	1	5	3	5	6	3	3	3	5	6	6	6	6	5	7	5	2	2	3	6	6	2	3	6	6	2	6	2	6	2	5	6	7	6	6	6	5	6	6	6	5	7
67	630	1	22	6	4	6	1	3	5	6	6	7	5	5	6	6	7	6	6	5	1	6	5	2	5	3	2	3	1	3	5	3	5	5	1	6	1	5	5	6	6	7	6	5	7	6	6	7	7
68	745	1	23	10	4	6	2	4	6	6	6	6	6	6	6	6	6	6	6	6	2	7	4	5	5	5	5	5	5	5	5	5	5	5	5	7	1	5	6	6	6	6	6	6	6	6	6	6	6
69	618	1	24	10	4	6	2	1	5	5	5	5	6	6	6	6	3	3	3	2	1	6	4	3	3	3	3	3	3	3	3	3	3	6	6	7	2	5	5	5	5	5	5	5	5	5	5	5	5
70	794	1	23	10	4	6	2	2	4	4	5	4	5	5	5	3	3	4	5	5	3	7	2	5	5	5	5	6	6	6	6	5	5	5	5	7	2	2	5	5	5	6	5	6	6	5	6	6	6
71	634	1	20	8	2	6	3	3	2	2	3	3	3	4	3	2	3	2	2	1	3	6	5	4	4	4	5	5	5	4	4	5	5	5	5	5	4	5	6	6	6	5	5	5	6	6	5	6	6
72	642	1	21	10	4	6	2	3	3	5	5	3	5	5	5	5	5	5	5	2	1	7	6	2	3	3	3	5	5	5	5	3	5	3	2	6	1	5	3	5	5	5	5	5	5	5	5	5	5
73	572	1	22	6	4	4	4	1	4	4	4	4	4	4	4	4	4	4	4	4	4	4	1	4	4	4	4	4	4	4	4	4	4	4	4	4	4	1	4	4	4	4	4	4	4	4	4	4	4
74	608	1	22	12	4	3	5	1	2	2	5	5	3	3	5	5	2	5	5	5	1	7	5	6	6	6	6	6	6	6	6	6	6	6	6	3	5	5	5	5	5	5	5	5	5	5	5	5	5
75	698	1	22	15	4	5	3	2	3	3	5	5	6	6	6	6	3	6	6	6	2	6	2	5	5	5	5	5	5	5	5	3	5	5	5	6	2	2	3	3	5	5	5	5	5	5	3	5	5
76	709	1	21	7	4	6	1	5	6	3	5	6	6	5	6	6	5	6	6	2	1	7	6	5	2	6	3	6	6	5	5	3	6	6	6	7	1	5	6	7	7	6	6	3	6	6	6	6	6
77	354	1	22	12	4	7	1	1	4	1	1	1	1	1	1	1	1	1	1	1	1	7	1	1	1	1	1	1	1	1	1	1	1	1	1	6	1	2	2	2	2	2	2	2	2	2	2	2	2
78	632	1	22	14	4	6	5	2	2	2	5	6	3	2	5	6	6	6	5	5	2	6	2	2	2	3	5	5	3	5	6	5	6	6	5	6	5	2	2	2	3	6	3	2	5	6	5	6	6
79	570	1	22	4	4	6	4	1	4	4	4	4	3	3	4	4	4	5	5	5	4	7	1	3	3	3	3	3	3	3	3	4	5	5	5	4	4	1	4	4	4	4	3	3	3	4	4	5	5
80	603	1	24	10	6	6	2	2	5	6	5	5	5	2	6	6	5	6	6	5	1	6	2	5	2	5	2	3	3	5	5	2	5	5	2	7	1	5	6	6	6	5	7	5	6	6	5	6	6
81	735	2	21	10	4	5	3	2	5	6	6	6	6	6	5	5	5	6	6	6	3	6	3	3	2	6	6	6	5	5	5	5	6	6	6	6	3	5	5	6	6	6	6	5	5	6	6	6	5
82	767	1	21	12	4	6	6	1	6	6	6	6	6	5	6	6	5	6	6	5	2	7	2	3	6	6	6	6	5	6	6	5	6	6	5	5	3	1	3	6	6	6	6	5	6	6	5	6	6
83	684	1	21	10	3	7	1	2	2	2	2	2	5	5	5	5	2	4	4	1	1	7	2	1	1	1	1	6	2	6	6	1	6	7	6	7	1	5	1	6	6	5	6	6	6	6	2	6	6
84	620	1	23	14	6	6	2	3	2	2	2	2	2	2	2	2	2	2	2	2	2	6	5	5	5	5	5	5	5	5	5	5	5	5	5	4	4	5	2	2	2	2	2	2	2	2	2	2	2
85	887	1	20	8	2	7	1	2	5	5	2	6	6	6	6	6	6	6	6	7	1	7	6	6	2	2	6	6	6	7	7	5	6	6	7	7	1	6	7	7	7	7	7	7	7	7	6	6	7
86	513	1	25	10	6	4	4	1	1	1	1	2	5	1	4	4	4	6	6	6	2	5	1	2	1	5	6	6	1	6	5	1	6	6	6	6	2	1	1	1	5	6	5	1	5	5	1	5	6
87	672	2	21	10	4	6	2	2	4	4	5	5	5	5	5	5	5	5	5	5	1	7	6	2	2	4	5	5	5	5	5	4	5	5	5	6	3	5	5	5	5	5	5	5	5	5	5	5	5
88	746	1	22	12	4	6	2	2	2	2	5	5	5	5	5	5	4	5	5	5	1	7	6	6	6	6	6	6	6	6	6	6	6	6	6	7	1	6	6	6	6	6	6	6	5	6	5	6	6
89	709	1	25	10	6	5	4	3	3	3	5	5	3	5	2	4	2	5	5	4	2	6	5	2	1	3	4	5	5	2	3	3	5	5	5	6	4	6	4	5	5	4	6	6	4	5	4	6	6
90	901	1	24	12	6	7	2	7	6	7	6	7	6	6	7	7	6	7	6	7	3	6	5	7	6	6	7	7	6	7	6	6	7	7	6	6	3	6	7	6	7	7	6	6	6	7	6	7	6
91	781	2	27	17	6	6	2	5	2	5	5	5	5	5	6	6	6	6	6	6	3	6	5	2	5	5	6	6	5	6	6	6	6	6	6	6	5	5	2	5	5	6	6	5	6	6	6	6	6
[truncated: 108 more columns]
