# Supplementary material for: The stereotypical effect of gendered nicknames on prosocial behavior in online interactions: a chain mediation model
Source: Front Psychol. 2026 Feb 20;17:1773532. doi: 10.3389/fpsyg.2026.1773532 (PMC12964138; doi:10.3389/fpsyg.2026.1773532)
Supplement: Supplementary file 3 [file Data_Sheet_2.xlsx]

## Sheet: Experiment 2 Processed Data
您的性别为：	您的年龄为：	您的网龄为：	您的年级为：	某网友使用“简曦童”作为网络昵称，您倾向于认为它是什么类型的昵称？—女性化	某网友使用“简曦童”作为网络昵称，您倾向于认为它是什么类型的昵称？—男性化	某网友使用“简曦童”作为网络昵称，您对该网络昵称的熟悉程度为：	某网友使用“简曦童”作为网络昵称，您认为它更符合哪些描述呢？—乐于助人	某网友使用“简曦童”作为网络昵称，您认为它更符合哪些描述呢？—真诚可信	某网友使用“简曦童”作为网络昵称，您认为它更符合哪些描述呢？—友善宽容	某网友使用“简曦童”作为网络昵称，您认为它更符合哪些描述呢？—聪明博识	某网友使用“简曦童”作为网络昵称，您认为它更符合哪些描述呢？—做事高效	某网友使用“简曦童”作为网络昵称，您认为它更符合哪些描述呢？—有创造力	某网友使用“简曦童”作为网络昵称，您认为它更符合哪些描述呢？—如果我想完成这件事情，我可能会依赖TA	某网友使用“简曦童”作为网络昵称，您认为它更符合哪些描述呢？—我对TA能完成工作充满信心	某网友使用“简曦童”作为网络昵称，您认为它更符合哪些描述呢？—TA会认真对待TA的工作	某网友使用“简曦童”作为网络昵称，您认为它更符合哪些描述呢？—TA在处理任务时很懒惰	某网友使用“简曦童”作为网络昵称，您认为它更符合哪些描述呢？—我可以和TA成为亲近的朋友	某网友使用“简曦童”作为网络昵称，您认为它更符合哪些描述呢？—TA很容易相处	某网友使用“简曦童”作为网络昵称，您认为它更符合哪些描述呢？—我想和TA友好地聊天	某网友使用“简曦童”作为网络昵称，您认为它更符合哪些描述呢？—我不想花时间与TA交往	某网友使用“简曦童”作为网络昵称，您倾向于实施以下行为的意愿如何？—在网上与TA分享自己生活中的经历、体验和感悟	某网友使用“简曦童”作为网络昵称，您倾向于实施以下行为的意愿如何？—倾听TA诉说自己的不快并对其开导	某网友使用“简曦童”作为网络昵称，您倾向于实施以下行为的意愿如何？—对TA给予关心和鼓励	某网友使用“简曦童”作为网络昵称，您倾向于实施以下行为的意愿如何？—指导TA如何更好地使用网络	某网友使用“简曦童”作为网络昵称，您倾向于实施以下行为的意愿如何？—利用自己的专业知识在网上帮助TA解决疑难问题	某网友使用“简曦童”作为网络昵称，您倾向于实施以下行为的意愿如何？—上传有用的程序	某网友使用“简曦童”作为网络昵称，您倾向于实施以下行为的意愿如何？—在网上和TA分享自己成功的学习经验	某网友使用“简曦童”作为网络昵称，您倾向于实施以下行为的意愿如何？—对TA在网络上的提问给予回答与指导	某网友使用“简曦童”作为网络昵称，您倾向于实施以下行为的意愿如何？—在网上发表一些读书心得与TA共享	某网友使用“简曦童”作为网络昵称，您倾向于实施以下行为的意愿如何？—告诉TA一些网络陷阱	某网友使用“简曦童”作为网络昵称，您倾向于实施以下行为的意愿如何？—在网上提醒TA警惕某些诈骗、引诱等不良信息	某网友使用“简曦童”作为网络昵称，您倾向于实施以下行为的意愿如何？—自己在网上受了骗，自觉发信息提醒TA	某网友使用“唐建辉”作为网络昵称，您倾向于认为它是什么类型的昵称？—女性化	某网友使用“唐建辉”作为网络昵称，您倾向于认为它是什么类型的昵称？—男性化	某网友使用“唐建辉”作为网络昵称，您对该网络昵称的熟悉程度为：	某网友使用“唐建辉”作为网络昵称，您认为它更符合哪些描述呢？—乐于助人	某网友使用“唐建辉”作为网络昵称，您认为它更符合哪些描述呢？—真诚可信	某网友使用“唐建辉”作为网络昵称，您认为它更符合哪些描述呢？—友善宽容	某网友使用“唐建辉”作为网络昵称，您认为它更符合哪些描述呢？—聪明博识	某网友使用“唐建辉”作为网络昵称，您认为它更符合哪些描述呢？—做事高效	某网友使用“唐建辉”作为网络昵称，您认为它更符合哪些描述呢？—有创造力	某网友使用“唐建辉”作为网络昵称，您认为它更符合哪些描述呢？—如果我想完成这件事情，我可能会依赖TA	某网友使用“唐建辉”作为网络昵称，您认为它更符合哪些描述呢？—我对TA能完成工作充满信心	某网友使用“唐建辉”作为网络昵称，您认为它更符合哪些描述呢？—TA会认真对待TA的工作	某网友使用“唐建辉”作为网络昵称，您认为它更符合哪些描述呢？—TA在处理任务时很懒惰	某网友使用“唐建辉”作为网络昵称，您认为它更符合哪些描述呢？—我可以和TA成为亲近的朋友	某网友使用“唐建辉”作为网络昵称，您认为它更符合哪些描述呢？—TA很容易相处	某网友使用“唐建辉”作为网络昵称，您认为它更符合哪些描述呢？—我想和TA友好地聊天	某网友使用“唐建辉”作为网络昵称，您认为它更符合哪些描述呢？—我不想花时间与TA交往
2	21	10	4	7	2	3	3	6	5	4	3	2	4	5	4	4	3	5	3	3	4	3	5	6	6	4	3	4	4	6	6	4	2	6	2	6	6	4	3	5	3	6	6	7	5	6	5	6	5
2	23	9	4	5	3	1	5	5	6	3	4	3	5	6	6	6	3	6	5	5	5	3	7	7	7	6	6	7	5	7	7	6	2	7	2	7	6	5	6	5	3	6	5	6	7	3	6	4	3
2	22	10	6	7	2	4	6	7	7	5	5	7	4	6	7	6	6	7	6	5	5	6	7	6	6	7	6	7	6	3	6	7	3	6	5	6	7	7	5	7	7	5	6	6	5	3	3	2	3
2	22	10	4	6	5	1	2	2	2	2	2	1	1	2	1	1	2	2	1	2	2	1	2	2	2	2	2	1	2	3	3	3	1	7	1	1	1	1	1	1	1	1	1	1	1	1	1	1	1
2	25	13	6	6	3	2	5	6	7	6	5	6	6	5	6	5	6	7	7	7	6	6	6	6	6	7	7	7	7	7	7	7	3	7	1	5	6	7	6	5	5	6	7	6	1	6	6	7	6
2	22	10	4	7	2	4	6	6	7	6	4	6	6	4	6	3	6	5	4	2	4	6	6	6	4	6	7	7	4	6	6	4	2	6	2	4	4	6	5	5	5	5	5	6	6	6	6	4	6
2	26	13	6	6	2	2	5	5	6	3	3	5	2	5	5	7	2	5	5	6	1	5	6	5	6	6	6	6	3	7	7	5	2	7	5	5	6	5	5	6	2	5	7	7	7	2	5	2	3
2	23	7	4	6	2	4	6	5	5	6	5	6	3	5	5	5	5	6	5	5	5	5	6	6	5	6	5	6	6	5	6	6	2	6	3	3	5	6	6	5	4	5	6	5	5	5	5	6	5
2	25	13	6	6	3	5	3	5	5	2	2	5	2	2	3	3	5	6	6	5	5	5	5	6	6	6	6	5	5	6	6	6	2	7	5	6	6	5	5	3	3	6	5	6	5	5	5	5	5
2	22	5	5	5	3	2	3	3	5	3	3	3	2	2	2	5	5	3	5	5	5	3	5	5	5	3	5	5	3	5	5	3	2	6	5	5	5	5	3	3	3	2	3	5	5	2	3	5	3
2	22	6	4	6	3	5	5	5	6	5	5	6	5	6	6	6	6	6	6	6	6	7	7	6	6	5	6	6	6	7	6	6	2	6	3	5	5	6	5	6	5	5	6	6	6	6	6	6	6
2	24	11	6	6	2	3	5	6	6	3	5	3	5	5	6	6	6	7	6	6	5	6	7	5	6	6	6	6	7	6	7	7	2	6	5	3	5	3	6	6	6	3	6	6	6	3	3	3	3
2	24	9	6	7	1	2	5	3	5	3	5	5	3	5	5	5	5	5	5	5	3	5	5	5	5	5	5	5	5	5	5	6	1	7	3	5	5	5	5	3	5	3	6	5	5	6	3	5	5
1	24	15	6	5	4	2	5	5	5	5	5	5	5	5	5	5	5	5	5	5	5	5	5	5	5	5	5	5	5	5	5	5	4	5	2	5	5	5	5	5	5	5	5	5	3	5	5	5	5
1	21	13	4	6	3	2	3	6	6	2	5	7	6	6	7	6	6	5	7	5	6	7	7	6	7	5	6	7	7	6	5	6	1	6	1	6	7	5	6	7	6	5	6	6	6	5	6	6	5
1	22	10	3	7	1	3	5	6	6	3	4	7	5	6	7	7	7	5	6	7	7	5	6	7	5	6	7	6	7	5	6	7	1	6	2	5	6	6	7	6	7	7	6	7	7	7	5	6	7
1	21	10	2	5	1	6	6	2	3	6	6	5	6	6	3	7	6	6	5	5	6	7	5	6	6	7	6	7	6	5	6	6	1	6	6	7	6	6	5	5	6	6	6	5	7	6	6	7	7
1	21	8	2	6	1	5	3	5	5	6	5	6	6	5	5	6	5	6	5	7	6	5	6	5	6	5	7	6	6	7	6	5	1	6	5	6	5	6	6	7	6	7	6	5	6	6	7	6	6
2	21	8	4	6	5	5	3	5	3	5	5	5	5	3	5	3	5	6	3	3	5	5	5	5	5	4	4	3	3	3	3	6	6	3	6	5	5	3	3	5	5	5	3	3	3	6	5	5	5
2	23	11	6	6	3	2	5	5	6	5	5	5	5	5	5	5	5	5	5	5	5	5	5	5	5	5	5	5	5	5	5	5	3	5	2	3	3	3	5	5	3	3	5	5	5	3	4	3	3
2	23	8	4	6	3	2	2	3	2	3	6	2	3	2	2	2	3	2	5	3	3	3	5	5	5	3	4	5	6	5	7	6	2	6	2	5	3	3	5	5	3	3	5	3	5	2	2	2	3
1	19	5	2	6	1	3	6	7	6	6	7	6	5	6	6	6	6	7	6	7	5	7	6	6	6	7	6	6	7	6	6	7	1	6	3	5	6	5	6	7	6	5	6	6	6	5	6	5	7
1	20	4	2	6	1	3	5	6	7	5	6	5	5	6	6	6	5	6	7	7	6	5	7	6	6	5	6	7	7	5	6	6	1	6	5	7	6	6	7	6	5	6	7	6	7	5	6	6	7
1	20	6	3	7	1	5	6	7	5	5	6	7	6	7	5	7	6	7	6	6	5	6	7	6	6	6	6	6	7	6	6	7	1	6	5	5	7	6	6	7	5	6	6	5	6	6	7	5	7
1	19	4	2	6	1	5	6	6	5	5	6	7	6	5	6	7	6	5	5	6	5	7	6	6	5	7	6	6	7	5	5	6	1	6	3	5	6	5	5	5	6	6	7	5	6	5	6	6	7
1	20	8	2	6	1	2	5	6	6	5	6	5	6	5	5	3	6	6	5	3	2	3	3	2	5	5	1	2	5	5	5	2	1	3	5	2	3	2	3	5	2	2	3	5	5	3	2	3	3
1	20	8	2	7	1	5	5	7	6	6	5	5	7	6	5	7	5	6	7	6	6	5	7	6	6	5	5	7	6	7	6	6	1	7	5	5	7	6	5	5	6	7	5	5	7	6	5	5	6
2	19	13	1	6	2	5	3	5	5	5	3	5	2	2	2	6	5	5	5	5	5	5	5	5	6	6	6	6	6	6	6	6	2	6	2	2	2	3	2	2	2	2	2	2	6	2	2	3	2
2	22	8	4	6	2	1	6	5	7	5	6	5	6	7	5	6	6	5	5	5	6	5	7	6	6	7	5	6	6	5	7	6	1	6	3	5	6	6	7	5	6	7	6	5	6	6	5	6	7
2	22	5	4	7	1	2	3	2	5	3	3	2	2	2	5	6	7	6	6	6	6	6	5	6	6	7	5	6	2	6	7	6	1	7	5	2	1	2	1	1	1	2	2	1	4	2	4	1	2
2	20	3	2	6	3	4	5	5	5	5	4	6	5	4	4	4	4	4	4	3	3	3	4	3	6	6	6	6	4	6	6	6	3	6	4	4	5	5	5	5	5	4	4	4	3	5	5	5	3
2	18	7	1	5	3	5	3	5	6	5	5	5	4	3	3	6	5	5	5	2	3	5	5	4	5	5	5	4	4	3	3	3	2	6	1	5	5	6	3	3	2	2	2	6	6	2	6	2	2
1	19	10	2	3	1	5	6	5	6	6	5	6	6	5	6	3	7	6	5	2	7	6	5	6	7	6	5	6	7	6	4	6	1	6	6	6	5	7	6	4	6	6	5	6	3	7	5	7	3
1	21	4	3	6	1	5	5	6	6	5	5	6	6	5	5	5	6	5	6	6	5	6	6	5	5	6	6	6	5	6	5	5	1	6	5	5	6	6	5	5	7	6	6	5	6	6	6	5	5
1	18	5	1	6	1	5	6	5	6	7	6	5	6	7	6	7	7	6	5	6	6	7	6	5	6	7	6	5	6	7	6	5	1	7	5	6	7	6	5	6	7	6	7	6	6	6	5	7	7
1	20	3	2	6	1	5	5	6	6	5	5	6	6	6	5	6	5	6	6	3	5	5	6	6	6	5	7	5	5	5	6	7	1	6	6	6	5	5	6	6	5	6	6	5	6	7	5	6	6
2	21	8	3	6	2	1	2	5	6	3	1	7	5	2	6	6	5	3	6	7	6	5	5	2	6	5	6	7	6	5	7	5	1	6	1	3	3	2	2	3	1	2	3	3	3	1	3	2	1
2	22	10	4	6	2	5	3	6	6	3	3	6	3	2	6	5	5	6	5	5	3	3	6	6	6	6	6	6	3	6	6	5	1	7	7	3	3	3	3	3	3	3	4	5	2	2	3	2	1
2	20	7	4	5	5	2	6	6	6	6	6	6	5	5	6	5	5	6	6	5	5	5	6	5	5	5	5	5	5	5	5	5	3	6	2	5	6	5	2	6	2	2	6	6	6	2	5	5	2
1	22	10	5	7	1	2	5	6	6	7	3	5	5	6	7	7	7	6	7	7	6	5	7	7	6	6	7	7	6	7	7	2	1	6	5	6	5	7	6	6	7	6	7	6	6	7	5	6	7
2	22	5	4	6	4	2	4	4	4	4	4	5	3	4	4	4	4	4	4	3	3	3	4	3	3	3	4	3	3	5	5	6	4	6	2	4	5	4	4	4	4	4	4	5	4	3	3	3	3
2	23	5	4	6	4	2	4	4	5	4	3	6	5	5	5	5	6	5	5	5	5	5	6	5	6	6	6	6	6	6	6	4	2	7	2	4	5	4	4	5	4	5	6	6	6	6	6	6	5
2	24	10	6	4	6	3	5	6	5	3	3	4	3	3	5	5	5	5	4	2	5	4	5	5	6	5	5	5	6	5	4	6	1	6	5	6	7	5	3	2	3	5	6	5	5	3	3	2	5
1	20	8	3	7	1	6	7	6	7	6	6	7	7	6	6	7	7	6	6	7	6	6	7	7	7	6	6	7	7	6	6	7	1	7	7	7	6	6	7	6	6	7	6	6	7	7	6	6	7
2	22	#NULL!	4	5	5	2	3	4	6	4	6	3	5	3	3	5	5	5	5	5	6	3	3	3	3	3	3	4	5	5	5	6	3	6	3	6	6	3	3	4	2	3	3	5	5	3	3	3	2
2	23	13	4	6	3	3	6	5	6	6	3	5	6	3	5	5	5	6	5	5	6	5	6	3	6	3	5	5	6	3	3	5	3	5	3	3	3	3	6	6	5	6	6	6	5	2	3	5	2
2	25	7	4	5	3	5	5	5	5	5	3	3	5	5	5	5	5	5	5	5	5	5	5	5	5	3	6	5	5	3	5	3	3	6	3	5	5	5	5	6	3	5	5	5	5	5	3	5	5
1	19	10	2	6	1	6	5	6	5	6	7	7	5	6	6	7	6	7	7	7	5	6	7	6	5	6	7	7	6	6	7	7	1	6	6	6	6	7	7	6	6	5	6	6	7	6	7	7	7
1	21	5	3	6	1	6	7	6	4	5	6	6	6	5	5	6	7	5	6	7	6	5	5	6	6	6	5	5	7	5	6	6	1	6	6	5	5	6	7	5	6	6	6	5	6	7	5	6	7
1	19	6	2	6	1	5	7	6	5	6	7	5	6	5	6	6	7	6	5	7	6	7	6	5	6	5	6	7	6	7	6	5	1	7	3	6	7	6	5	6	7	6	5	6	6	7	6	5	7
1	20	4	2	7	1	6	5	6	6	7	5	6	6	6	5	6	7	5	6	7	6	6	5	5	7	5	6	6	5	5	6	6	1	6	6	6	5	5	6	6	7	7	6	6	6	5	6	6	6
1	21	5	3	6	1	6	5	6	5	6	5	6	6	5	6	7	6	5	6	7	6	5	6	5	6	6	5	6	6	5	6	5	1	6	6	5	6	5	6	5	6	5	6	5	7	5	6	5	6
1	20	6	2	6	1	5	5	5	5	3	3	3	3	5	5	6	6	6	5	6	5	6	5	5	5	6	5	5	6	6	5	6	1	6	3	5	6	5	5	6	6	5	5	5	6	6	5	5	6
1	21	5	1	5	1	5	6	6	7	6	6	7	6	6	7	6	6	6	7	7	6	6	7	6	6	6	7	6	6	6	7	6	1	5	5	6	6	7	6	6	7	6	6	7	6	6	6	7	7
1	22	5	4	7	1	6	5	5	6	6	7	5	6	6	5	7	6	6	7	6	6	6	5	7	7	5	6	6	5	5	7	6	1	6	5	5	6	7	5	6	6	6	6	5	3	5	7	6	3
1	19	7	2	7	1	5	6	7	6	5	6	7	6	7	6	6	5	6	7	6	6	7	6	5	6	7	6	5	6	7	6	4	1	6	3	6	5	6	7	6	5	6	7	6	6	7	6	5	7
1	20	9	2	6	1	5	6	5	6	5	5	6	3	5	5	7	5	6	5	7	6	5	6	5	6	6	5	6	5	5	6	5	1	6	5	6	5	6	5	6	5	6	5	5	7	5	5	6	7
1	21	3	3	6	1	6	6	6	5	5	6	6	6	6	5	5	6	6	5	6	6	6	7	5	5	5	6	6	7	5	6	6	1	6	7	6	6	5	5	7	6	6	6	5	3	6	6	7	1
1	23	5	4	6	1	5	5	4	5	6	7	5	6	3	5	7	5	5	6	6	6	7	5	6	6	5	6	5	5	6	6	4	1	6	6	5	6	7	5	6	7	5	3	3	6	5	6	7	6
2	23	6	4	5	1	3	4	5	5	4	4	5	4	5	5	5	4	4	5	5	4	5	4	4	5	5	4	5	5	5	5	4	1	5	4	5	4	5	5	4	4	5	4	5	5	5	4	5	5
2	23	11	6	6	1	2	5	5	5	5	5	3	5	5	5	5	5	5	5	5	3	3	3	5	5	5	5	5	5	5	5	5	1	6	2	5	5	5	5	3	3	3	3	5	5	3	3	3	3
2	25	9	6	6	1	5	2	5	6	6	2	6	6	3	6	6	6	6	5	6	6	6	6	5	5	5	6	6	6	5	7	5	1	6	3	2	3	3	4	4	2	6	3	5	6	5	2	5	6
2	20	8	3	6	1	5	3	6	5	6	5	6	5	6	6	6	6	5	6	6	6	6	6	7	6	5	6	6	7	6	7	7	1	6	3	6	6	3	3	6	5	5	6	6	6	5	5	6	6
2	23	6	6	6	2	5	6	5	6	5	5	6	5	5	6	6	6	7	7	5	6	5	5	5	6	5	6	6	5	6	5	5	2	6	3	5	3	3	3	5	3	5	5	5	5	3	3	2	2
2	23	4	6	7	1	5	5	5	5	6	5	6	3	3	5	6	5	5	6	6	2	2	5	5	5	4	6	6	6	6	6	6	1	7	5	6	6	6	6	6	6	3	5	5	6	5	5	5	6
2	21	10	4	7	1	1	3	4	3	4	5	5	3	5	6	6	3	4	5	4	5	3	5	5	5	5	5	4	6	4	5	2	1	7	4	6	6	5	3	5	4	6	6	5	6	5	5	4	5
2	19	7	2	7	1	4	5	4	5	2	1	2	3	5	5	5	5	6	6	6	6	3	5	2	5	3	5	5	3	5	7	5	1	7	4	6	5	6	2	2	1	2	3	6	6	3	5	2	3
2	21	11	4	7	1	2	5	6	4	5	5	4	5	6	4	5	3	4	4	3	3	2	3	4	4	4	5	4	4	5	5	3	1	7	1	4	3	3	5	4	3	2	5	4	4	1	3	3	2
2	22	10	4	7	1	2	5	5	6	5	3	3	4	5	6	6	6	7	7	6	5	5	6	6	6	4	5	6	6	6	7	7	1	7	2	5	5	5	3	4	3	5	5	6	5	4	5	5	5
2	25	13	6	5	1	6	4	5	5	1	1	1	1	1	2	3	2	5	4	4	4	5	6	5	6	5	6	5	6	5	6	3	1	7	7	4	5	6	6	7	2	6	7	5	2	4	3	3	2
2	18	7	1	5	4	2	5	5	6	6	4	4	5	4	5	5	5	5	5	5	4	4	4	3	5	4	5	5	4	4	4	4	3	6	5	3	2	2	2	2	2	1	2	1	2	1	2	1	1
2	22	10	4	6	2	1	5	5	6	3	3	5	3	5	5	5	3	5	5	3	5	5	5	5	5	5	5	5	5	5	5	5	1	7	1	5	5	5	5	5	5	5	6	6	5	2	6	6	3
2	21	11	3	6	3	3	6	5	5	3	3	2	3	5	6	4	3	5	2	2	3	6	5	4	4	6	6	6	6	4	4	4	2	7	5	3	2	1	3	6	3	3	5	5	4	1	2	1	1
2	26	19	6	7	1	1	4	6	4	4	2	2	4	4	6	4	7	7	5	7	1	7	7	7	7	4	1	7	7	7	7	1	1	7	5	1	1	5	1	6	4	7	1	1	4	1	1	1	1
2	2	6	4	6	3	5	5	6	6	7	6	5	5	5	6	5	4	3	5	5	3	5	6	7	5	6	6	6	6	6	6	6	1	7	5	6	5	6	7	6	5	6	5	6	5	4	5	5	5
1	21	10	4	7	1	2	5	6	5	6	4	4	5	4	4	4	5	5	5	6	4	4	5	5	6	5	4	5	5	4	4	5	1	7	5	5	5	5	5	5	4	5	5	5	6	5	5	5	6
2	19	10	2	3	5	2	2	6	6	6	2	5	6	6	6	6	6	6	6	6	6	5	5	3	6	5	5	5	6	5	5	5	2	6	2	5	5	5	2	3	5	6	3	6	6	6	4	5	5
2	22	10	4	5	3	5	5	5	5	3	3	3	5	5	5	5	5	6	5	5	5	5	5	5	5	5	5	5	5	5	5	5	3	5	3	5	5	5	5	5	3	5	5	5	5	5	5	5	5
1	21	11	3	7	1	2	5	5	5	3	3	6	2	3	3	3	5	6	6	6	6	5	6	5	6	5	6	6	6	6	6	6	1	7	1	5	5	5	6	5	3	6	5	6	5	3	2	3	3
1	23	7	4	7	1	6	6	7	6	7	6	5	6	7	6	7	7	7	6	7	7	6	7	6	5	7	6	6	6	7	6	6	1	7	6	6	7	6	6	7	6	5	7	6	6	6	7	5	6
1	23	13	4	5	3	5	5	5	5	3	3	3	5	5	5	5	5	4	5	5	5	5	5	5	5	5	5	5	6	6	6	6	2	6	3	3	5	5	5	5	3	5	5	5	5	6	3	5	5
2	22	5	4	6	2	2	5	5	5	4	4	4	2	2	5	5	5	5	5	5	4	2	5	5	5	4	5	5	3	3	5	2	2	6	2	4	5	4	4	4	4	2	5	6	5	3	3	3	5
[truncated: 277 more columns]
