# Supplementary material for: The stereotypical effect of gendered nicknames on prosocial behavior in online interactions: a chain mediation model
Source: Front Psychol. 2026 Feb 20;17:1773532. doi: 10.3389/fpsyg.2026.1773532 (PMC12964138; doi:10.3389/fpsyg.2026.1773532)
Supplement: Supplementary file 4 [file Data_Sheet_3.xlsx]

## Sheet: Sheet1
序号	总分	1、您的性别：	2、您的年龄：	3、您的网龄：	4、您的年级：	5、某网友使用“官茶者”作为网络昵称，您倾向于认为它是什么类型的昵称？（请尽量不要选择“不太确定”）—女性化	5、男性化	6、您对网络昵称“官茶者”的熟悉程度为：—熟悉度	7、某网友使用“黄金船”作为网络昵称，您倾向于认为它是什么类型的昵称？（请尽量不要选择“不太确定”）—女性化	7、男性化	8、您对网络昵称“黄金船”的熟悉程度为：—熟悉度	9、某网友使用“王清欢”作为网络昵称，您倾向于认为它是什么类型的昵称？（请尽量不要选择“不太确定”）—女性化	9、男性化	10、您对网络昵称“王清欢”的熟悉程度为：—熟悉度	11、某网友使用“捣蛋鬼”作为网络昵称，您倾向于认为它是什么类型的昵称？（请尽量不要选择“不太确定”）—女性化	11、男性化	12、您对网络昵称“捣蛋鬼”的熟悉程度为：—熟悉度	13、某网友使用“柴斯卡”作为网络昵称，您倾向于认为它是什么类型的昵称？（请尽量不要选择“不太确定”）—女性化	13、男性化	14、您对网络昵称“柴斯卡”的熟悉程度为：—熟悉度	15、某网友使用“此木柴”作为网络昵称，您倾向于认为它是什么类型的昵称？（请尽量不要选择“不太确定”）—女性化	15、男性化	16、您对网络昵称“此木柴”的熟悉程度为：—熟悉度	17、某网友使用“苏悦初”作为网络昵称，您倾向于认为它是什么类型的昵称？（请尽量不要选择“不太确定”）—女性化	17、男性化	18、您对网络昵称“苏悦初”的熟悉程度为：—熟悉度	19、某网友使用“简曦童”作为网络昵称，您倾向于认为它是什么类型的昵称？（请尽量不要选择“不太确定”）—女性化	19、男性化	20、您对网络昵称“简曦童”的熟悉程度为：—熟悉度	21、某网友使用“碧迪鸭”作为网络昵称，您倾向于认为它是什么类型的昵称？（请尽量不要选择“不太确定”）—女性化	21、男性化	22、您对网络昵称“碧迪鸭”的熟悉程度为：—熟悉度	23、某网友使用“且惜卿”作为网络昵称，您倾向于认为它是什么类型的昵称？（请尽量不要选择“不太确定”）—女性化	23、男性化	24、您对网络昵称“且惜卿”的熟悉程度为：—熟悉度	25、某网友使用“梦中人”作为网络昵称，您倾向于认为它是什么类型的昵称？（请尽量不要选择“不太确定”）—女性化	25、男性化	26、您对网络昵称“梦中人”的熟悉程度为：—熟悉度	27、某网友使用“唐建辉”作为网络昵称，您倾向于认为它是什么类型的昵称？（请尽量不要选择“不太确定”）—女性化	27、男性化	28、您对网络昵称“唐建辉”的熟悉程度为：—熟悉度	29、某网友使用“莫凌世”作为网络昵称，您倾向于认为它是什么类型的昵称？（请尽量不要选择“不太确定”）—女性化	29、男性化	30、您对网络昵称“莫凌世”的熟悉程度为：—熟悉度	31、某网友使用“渺无涯”作为网络昵称，您倾向于认为它是什么类型的昵称？（请尽量不要选择“不太确定”）—女性化	31、男性化	32、您对网络昵称“渺无涯”的熟悉程度为：—熟悉度	33、某网友使用“百子牙”作为网络昵称，您倾向于认为它是什么类型的昵称？（请尽量不要选择“不太确定”）—女性化	33、男性化
1	898	1	21	10	4	5	3	3	3	5	5	6	3	2	3	5	2	2	5	2	6	6	6	6	2	5	6	2	5	6	5	5	6	2	6	5	3	6	2	6	5	2	6	6	6	2	6	2	6
2	1073	1	22	13	4	2	6	3	2	7	6	6	2	5	5	2	5	2	6	5	3	3	2	5	6	5	6	2	2	3	5	5	6	2	6	3	5	5	1	6	2	5	6	5	1	6	6	2	6
3	1051	1	21	8	4	3	5	3	4	4	2	5	3	5	5	3	5	3	5	3	3	4	2	6	3	3	6	2	5	6	2	3	6	3	3	6	5	5	2	6	5	4	6	3	4	5	3	3	5
4	789	2	21	10	4	4	4	1	3	5	1	6	2	1	6	2	1	4	4	1	4	4	1	7	1	4	6	2	4	5	3	1	6	2	1	5	5	3	1	7	5	3	5	1	3	6	3	2	5
5	1109	2	22	10	4	5	3	1	2	6	5	5	2	5	6	2	6	3	6	5	5	5	3	6	2	6	6	2	5	3	5	3	6	2	5	5	5	5	2	6	5	5	4	5	3	5	6	3	6
6	998	1	22	11	4	6	2	5	3	6	4	6	4	5	6	6	6	6	3	6	6	4	3	6	5	3	3	5	3	5	5	3	6	3	3	6	5	3	3	5	5	3	6	3	3	5	3	3	6
7	951	1	22	10	4	4	6	2	3	6	2	5	6	2	6	5	3	5	6	1	5	6	2	6	5	2	7	3	2	3	5	2	6	6	3	6	6	2	2	7	2	5	6	2	3	6	2	3	6
8	897	1	22	10	4	5	2	1	2	6	5	6	5	2	6	2	6	2	6	5	2	6	3	7	2	2	6	1	2	6	2	2	6	5	6	3	5	5	1	7	2	1	6	2	2	7	2	1	6
9	1122	2	21	17	4	6	3	1	2	6	3	6	3	5	6	6	2	3	6	2	5	6	6	6	3	5	6	2	6	6	2	5	6	2	3	6	5	6	2	6	6	3	5	3	6	5	6	5	6
10	974	2	21	12	4	2	6	2	1	6	2	6	3	5	6	3	5	1	7	2	4	4	3	6	2	5	7	1	5	6	2	3	3	5	3	5	6	5	1	7	6	3	5	1	1	7	1	4	5
11	804	2	21	15	4	4	4	1	2	6	2	4	4	1	6	2	5	4	4	1	4	4	1	6	2	1	7	1	1	2	6	1	2	6	2	2	6	5	1	7	2	2	6	2	2	6	2	2	6
12	1109	2	20	10年	3	5	5	2	2	6	5	6	5	5	6	3	5	6	6	5	6	6	6	7	1	6	7	1	6	2	6	3	6	5	5	6	6	6	2	7	6	3	6	5	2	7	5	2	6
13	1063	2	22	12	4	6	6	1	2	6	1	5	2	1	6	6	6	6	6	7	6	6	1	6	3	6	6	3	1	6	6	1	6	6	6	6	6	6	2	6	1	6	6	5	6	7	2	3	7
14	869	2	23	14	5	5	5	1	1	7	2	5	5	2	3	5	2	2	5	2	3	5	2	6	2	2	6	2	2	6	2	5	5	5	6	5	5	6	1	7	2	3	6	2	2	6	2	3	5
15	1033	2	22	15	4	5	5	3	3	6	3	5	6	5	6	3	5	5	6	3	3	6	2	7	2	5	7	3	2	6	5	3	7	3	5	6	6	6	2	7	3	3	7	3	2	3	5	3	5
16	1193	2	22	10	3	6	6	2	2	6	5	6	3	5	6	6	5	3	5	5	6	2	5	7	2	5	6	2	5	6	2	5	7	5	5	6	6	6	2	6	5	5	5	5	5	5	5	5	5
17	998	2	22	5	4	5	3	2	2	6	2	5	3	2	3	5	5	2	6	5	2	5	3	6	2	3	6	2	6	5	3	2	3	5	2	3	5	5	2	6	3	2	5	3	2	5	2	2	6
18	857	2	22岁	10年	4	5	3	1	2	7	1	7	1	1	5	5	6	3	6	1	5	5	1	7	1	1	7	1	1	5	5	2	6	3	2	7	5	1	1	7	1	3	5	1	5	7	1	3	6
19	933	2	23	10	4	6	4	5	4	4	1	6	4	5	4	4	6	4	4	1	4	4	1	6	1	1	7	1	1	4	4	1	6	3	2	4	4	6	1	7	6	1	6	2	2	6	2	1	6
20	872	1	21	10	4	5	7	2	1	7	1	2	7	1	3	6	5	2	6	5	1	5	1	7	2	3	7	2	2	5	5	3	6	2	1	6	2	5	1	7	5	1	6	6	2	5	2	2	5
21	1087	2	25	超过10年	6	4	4	1	2	6	4	7	3	5	6	6	6	5	6	2	4	4	1	6	1	1	7	1	1	6	2	5	6	3	2	4	4	4	2	7	5	2	6	4	1	7	6	2	6
22	1176	2	26	6年	6	3	5	2	3	5	2	6	3	4	2	5	5	5	5	3	5	5	4	6	5	6	5	5	3	5	6	1	6	3	6	6	3	6	3	6	5	3	6	4	3	6	5	3	6
23	1114	2	22	10	4	6	3	2	5	5	6	6	6	3	6	3	7	6	3	1	3	6	2	7	3	1	6	2	6	6	2	2	6	2	5	6	6	6	2	6	3	1	5	2	2	7	3	3	6
24	807	2	25	11年	6	6	1	2	2	6	2	6	2	2	5	3	5	2	5	2	5	2	2	6	2	2	6	2	2	6	2	2	6	2	2	2	6	2	2	6	2	5	3	1	4	5	1	3	6
25	950	2	23	10	4	3	6	2	2	6	3	6	3	3	3	3	6	3	5	2	3	3	2	6	2	3	6	3	5	5	3	5	5	3	5	5	3	5	2	6	6	3	6	5	3	6	5	3	6
26	1216	2	23	11	4	5	6	5	3	7	5	7	3	7	5	7	6	3	7	5	2	6	5	7	2	6	6	5	3	5	7	7	5	7	7	5	5	3	2	7	2	3	6	7	1	7	3	3	6
27	1097	2	22	10	4	6	2	5	2	6	4	6	2	5	1	6	5	2	6	5	6	2	6	7	1	6	6	2	2	6	6	4	7	6	3	2	6	6	2	6	3	7	2	4	6	2	6	2	6
28	1175	1	24	10	6	6	5	5	5	6	5	5	6	6	6	6	5	5	5	5	6	6	5	7	6	5	7	6	6	6	7	6	7	7	6	7	7	6	3	7	6	3	7	6	2	7	6	1	7
29	1069	1	21	7	4	5	5	3	3	5	5	5	3	3	3	5	5	2	5	6	3	5	5	5	3	3	3	5	5	5	3	3	6	3	5	6	5	5	3	5	5	3	5	3	2	5	3	3	6
30	829	2	20	10	2	5	4	2	2	5	2	5	5	2	3	6	2	2	6	2	2	5	2	6	2	2	6	2	2	6	2	2	6	2	2	5	2	2	1	7	2	2	6	2	2	1	2	2	6
[truncated: 196 more columns]
